# Supplementary material for: Anterior column realignment via a minimally invasive hybrid approach in adult spinal deformity surgery: a short-term retrospective study
Source: BMC Musculoskelet Disord. 2023 Dec 19;24:979. doi: 10.1186/s12891-023-07106-1 (PMC10729504; doi:10.1186/s12891-023-07106-1)
Supplement: Supplementary file 1 — Supplementary Material 1: The database containing data with unanalyzed values [file 12891_2023_7106_MOESM1_ESM.xlsx]

## Sheet: Sheet1
number	ID	Sex	Age	Weight	Height	level	Pre-SVA	post-SVA	FIN-SVA	Pre-LL	Post-LL	Fin-LL	PI	PT	SS	Pre-VAS	Post-VAS	Fin-VAS	Inc-VAS	Pre-JOA	Post-JOA	Fin-JOA
1	485194	female	55	65	152	2	55	34	28	23.3	41.5	49	45	18	27	8	2	1	2	6	18	19
2	511992	female	70	80	162	4	73	31	52	12.5	54.5	45	42	32	10	8	2	2	1	5	19	22
3	513986	female	61	76	156	3	68	17	39	21.5	50.7	51	52	26	26	8	3	1	1	7	21	26
4	512125	female	59	62	156	1	55	33	37	24.3	32.5	41	58	33	25	3	2	2	2	13	18	21
5	507383	female	57	53.5	150	3	77	24	43	22.5	52.5	47.5	45	20	25	7	2	2	2	9	21	23
6	305945	male	68	100	168	1	65	43	35	15.5	31.5	45	42	19	23	4	2	1	2	12	24	24
7	512857	male	73	89	186	3	75	38	26	12.5	43.5	48	51	5	46	5	2	2	1	11	22	27
8	507646	female	53	58	160	3	71	29	12	21.5	52.5	51	42	21	21	8	3	3	3	6	20	22
9	509393	female	70	62	158	2	81	32	47	18.5	37.2	51.5	43	18	25	6	2	1	1	9	19	23
10	338360	female	75	65	155	2	59	16	39	12.5	31.5	44	47	13	34	3	3	2	2	13	19	23
11	512881	male	64	85	178	2	66	28	49	22.2	41.9	46	43	13	30	5	0	0	0	11	24	27
12	511967	female	72	51	154	2	64	19	35	20.5	40.5	43	45	12	33	4	2	2	3	13	23	26
13	112322	female	82	71	163	3	76	51	55	32.3	63.8	49	48.4	34.5	13.9	7	2	1	2	8	21	21
14	508558	male	67	95	178	4	67	17	13	15.9	58.1	46	45.9	23.4	22.5	9	1	1	1	4	13	17
15	486773	female	77	65	162	4	64	16	39	21.5	65.5	48	41.5	12.1	29.4	9	2	1	3	5	14	21
16	512467	male	66	51	173	2	59	15	43	18.5	38.5	46	47	13	34	7	2	1	1	8	20	28
17	75277	female	70	80	160	2	72	45	51	9.5	34.5	47	44	25	19	5	2	3	2	11	21	21
18	499876	female	76	83	163	3	75	59	49	23.3	56.5	49.5	55	32	23	7	2	1	2	7	19	19
19	508153	female	69	51	162	4	81	23	36	12.5	57.5	47	39.2	18.2	21	9	2	1	1	3	16	18
20	505015	female	63	60	155	3	74	15	28	22.5	57.5	47.5	48	19	29	7	2	2	0	7	18	19
21	512835	female	51	60	168	2	65	34	8	13.1	35.2	43	39	3	36	5	2	1	3	11	27	27
22	508274	male	73	85	178	3	67	42	17	18.3	53.5	46	47	9.5	37.5	7	1	1	2	7	22	26
23	512852	female	54	65	157	3	75	19	16	24.9	60.5	49	58	24	34	4	2	2	4	12	25	27
24	510474	female	63	65	160	3	75	37	41	21.3	57.1	50	54	15.5	38.5	6	3	1	3	10	20	25
25	511618	female	48	84	158	2	58	43	15	18.3	40.5	47	46	18.7	27.3	5	2	1	2	11	19	22
26	514175	female	60	65	159	3	60	41	37	-1	34.9	35	38.6	12.8	25.8	5	1	1	2	11	20	24
27	512276	female	49	90	168	2	53	19	12	22.9	45.7	42	48	23	25	8	2	0	2	6	18	20
28	104696	male	63	75	171	2	42	27	9	6.5	29.5	46	41	3	38	7	3	3	1	7	20	23
29	196570	male	70	70	160	2	48	15	15	12.5	35.5	45	39.8	-1.6	41.4	7	2	2	2	9	19	22
30	506287	male	56	85	180	2	57	31	36	11.1	34.5	46	44	21	23	9	3	3	3	4	15	16
31	519727	male	68	90	178	3	73	46	53	21.3	57.4	48	46.1	21.1	25	8	2	3	3	6	21	21
32	514927	male	63	90	180	1	47	32	24	18.5	35.8	40	37.3	12.3	25	5	3	2	4	11	21	25
33	230103	male	68	60	178	3	77	35	47	21	57.5	56	55.4	32.4	23	7	3	3	1	7	19	24
34	519511	female	47	68	162	2	56	-6	24	28.1	51.5	46	37.6	-8.4	46	8	2	3	5	6	12	14
35	515074	female	69	68	162	3	71	32	51	25.5	62.1	52	56.3	35.3	21	8	2	2	4	7	23	27
36	514569	male	55	85	180	2	61	43	47	18	41.5	49	48.2	23.2	25	7	3	2	3	8	18	23
37	528797	male	75	100	180	5	75	30	17	15.5	64.5	46	38.5	4.5	34	9	2	3	2	3	14	15
38	533629	male	55	82	181	3	56	15	19	18.4	55	47.5	43.9	13.9	30	6	2	2	4	9	20	21
39	449993	male	68	68	172	2	57	41	47	12.5	36.5	46	43.2	10.2	33	7	1	1	3	7	23	24
40	536733	female	66	62	158	3	49	-3	12	5.5	42.3	49	43.2	29.3	13.9	6	3	3	2	9	19	26
41	151603	female	70	60	156	4	66	19	26	18.5	63.5	51.5	49.8	27.3	22.5	9	3	2	3	2	13	14
42	628595	male	65	98	175	2	56	13	46	17.5	42.5	45	57	29.6	27.4	7	1	1	3	7	19	20
43	617416	male	60	65	160	2	55	15	18	23.5	48.5	46	39.4	9.7	29.7	7	1	1	2	9	19	25
44	226852	male	69	85	168	3	81	52	49	19.5	56.5	45.5	47.3	13.4	33.9	8	2	2	2	5	21	24
45	621053	female	70	65	170	3	67	23	37	10.5	47.5	43.5	47	24.2	22.8	8	3	1	2	6	13	17
46	620303	female	65	68	168	3	72	41	48	-4.5	33.1	45	34.3	22.6	17.7	6	2	1	2	10	21	26
47	630382	female	74	65	156	4	75	24	9	12.9	58	47	49	22	18	9	3	2	3	3	14	16
48	286575	female	69	70	152	3	57	25	38	16.8	54.8	45	38	21	17	8	3	3	3	6	15	19
49	644098	female	74	70	163	3	67	44	32	14.5	53.5	50	51.4	7.4	44	5	0	1	2	11	23	27
50	624177	female	67	65	160	2	61	24	2	9	34.5	44.5	37	19	18	8	3	3	2	6	21	21
51	647286	female	60	67	156	2	54	25	26	16.5	42.1	44	41	13.4	27.6	7	3	3	3	8	22	26
52	647052	female	80	72.5	165	2	65	19	29	20.5	47.5	47	44	11	33	5	1	1	3	11	23	25
53	460943	female	62	60	163	3	58	22	18	17.5	57.5	46	48	17	31	7	2	2	2	9	13	17
54	179359	male	82	78	180	2	59	27.5	25.5	7.5	34.5	51	45	15	30	4	2	2	4	12	26	26
55	639658	female	58	74	158	3	46	24	4	17.4	57.5	60.4	56.3	16.8	28.9	7	2	1	3	7	17	20	Case presentation
56	632870	female	56	72	162	4	84	41	31	13.5	59.5	51.5	43	5	25	9	2	1	3	2	9	10
57	549754	male	69	80	167	3	75	37	25	17.5	57.9	49	42.3	21.3	21	8	2	2	2	6	13	20
58	642094	male	66	70	175	3	81	47	45	21.5	62.5	47	38.2	20.2	18	9	3	2	1	5	16	20
59	642219	female	55	66	150	4	74	33	34	11.5	58.5	46	48	23.1	24.9	8	2	1	2	6	23	27
60	640882	female	57	79	160	3	61	42	12	20.2	61.8	47	43.5	22.5	31	8	2	2	1	6	18	23
61	297679	female	72	65	160	2	49	27	37	6.8	35.5	51	45.7	28.8	29.9	7	3	3	4	9	21	21
62	252325	male	76	80	172	3	65	41	39	14.5	56.1	46	43	8	35	5	3	3	0	11	21	21
63	640759	female	62	67	163	3	63	32	37	16.7	58.5	47	54	27.1	26.9	5	3	2	3	11	20	23
64	107226	female	62	50	160	3	77	33	46	14.5	56.5	51	54	27.3	22.7	9	2	1	3	4	15	24
Pre	Preoperative
Post	Postoperative
Fin	Final follow-up
ACR	Anterior column realignment
OLIF	Oblique lumbar interbody fusion
ALIF	Anterior lumbar interbody fusion
PI	Pelvic incidence
LL	Lumbar lordosis
IVA	Intervertebral space angle
SVA	Sagittal vertical axis
VAS	Visual analog scale
JOA	Japanese Orthopaedic Association Scores

## Sheet: Sheet2
number	Surgical segment	level	Preoperative	LL	L1/2	L2/3	L3/4	L4/5	L5/S1	postoperative	LL	L1/2	L2/3	L3/4	L4/5	L5/S1	follow-up	LL	L1/2	L2/3	L3/4	L4/5	L5/S1	OLIF-time	OLIF-bleeding	ALIF-time	ALIF-bleeding	PPSF-time	PPSF-bleeding
1	L4-S1	2		23.3				3	3.4		41.5				15.4	27.2		49				12	19.1	45	50	40	50	40	40
2	L2-S1	4		12.5		6.8	2	0	1.4		54.5		20.7	20.1	15	24.3		45		15.4	14.8	16.4	19.5	108	120	40	50	155	230
3	L3-S1	3		21.5			5	7	3.1		50.7			24.8	26.7	23.7		41			15	21.3	15.9	80	60	40	40	50	60
4	L5-S1	1		24.3					1.2		32.5					26.2		51					20.3			45	30	40	50
5	L3-S1	3		22.5			8.8	8.1	4.7		52.5			23.8	22.2	18.5		47.5			20.9	18.3	14.3	70	55	40	30	50	70
6	L5-S1	1		15.5					4		31.5					14.8		45					15.3			40	30	40	60
7	L3-S1	3		12.5			3.2	5.2	3.5		43.5			13.1	14	16.3		48			13.2	13.4	15.9	80	120	120	95	50	50
8	L3-S1	3		21.5			7.5	4.1	2.5		52.5			10.6	17.3	20.4		51			12.7	14.7	17.2	75	70	60	40	55	80
9	L4-S1	2		18.5				2	1.8		37.2				18.9	23.5		51.5				17.5	13.7	45	50	40	30	40	100
10	L4-S1	2		12.5			9.6	6.3	6.2		31.5			22.3	22.2	19.8		44			18.3	17.9	17.8	65	60	45	30	45	50
11	L4-S1	2		22.2				8.8	3.3		41.9				20.5	19.6		46				16.1	14	55	75	40	40	45	50
12	L4-S1	2		20.5				9.4	6		40.5				12.7	27.4		43				10.5	22.7	45	60	40	35	45	50
13	L3-S1	3		32.3			0	4.9	9		63.8			14.4	18	21.8		49			13.9	15	12.1	75	65	80	100	55	90
14	L2-S1	4		15.9		9.4	7.7	10.5	5.1		58.1		19	24.1	15	23.5		46		17.4	16.4	17.5	15.5	68	79	45	30	160	285
15	L2-S1	4		21.5		2	9.8	2	5.5		65.5		8.4	10.5	13	20.9		48		9.4	11.8	10.1	12.3	120	75	35	40	160	195
16	L3-5	2		18.5			5.3	6.6			38.5			7.9	13			46			7.4	11.6		75	35			45	75
17	L3-L5	2		9.5			6.4	10.8			34.5			10.3	11.3			47			10.3	10.5		75	60			45	165
18	L3-S1	3		23.3			4.6	4.3	4.3		56.5			8.8	17.6	20.7		49.5			8	18.3	17.6	60	45	45	85	55	70
19	L2-S1	4		12.5		7.4	0	7.9	5.3		57.5		13.8	22.7	19	18.4		47		8.4	4.2	13.2	14	160	55	40	40	175	300
20	L3-S1	3		22.5			7.6	11.6	1		57.5			17.1	14	25.2		47.5			15.3	12.2	19	70	50	40	30	55	50
21	L4-S1	2		13.1				13.1	11.8		35.2				10.2	22.3		43				11.5	18.5	50	85	40	70	45	70
22	L3-S1	3		18.3			6	13.5	4.1		53.5			22.7	20	16.2		46			21.1	18.3	11.3	70	55	40	35	55	80
23	L3-S1	3		24.9			9.9	5.5	5		60.5			21.5	26.3	24.1		49			17.8	23.3	17.7	70	60	100	95	55	180
24	L3-S1	3		21.3			9.2	9.3	3.4		57.1			16	14	12.9		50			15	14.4	10.8	70	67	40	50	60	205
25	L4-S1	2		18.3			9.5	10.6			40.5			11.7	20.4			47			11.7	17.6		80	80			50	150
26	L3-S1	3		-1			4.6	3	1.7		34.9			5.9	10.8	24.9		35			7.9	10.1	18.2	80	80	40	40	60	50
27	L4-S1	2		22.9				6.7	5.5		45.7				10.6	19.4		42				13.9	14.8	55	90	40	30	50	120
28	L4-S1	2		6.5				7	4.2		29.5				16.9	13.4		46				15.3	11.6	47	30	40	30	50	50
29	L4-S1	2		12.5				11.5	3.9		35.5				9.8	23.5		45				7.7	16.6	55	40	40	50	50	60
30	L4-S1	2		11.1				0	4.1		34.5				10.5	16.9		46				10.2	12.9	50	45	40	43	50	50
31	L3-S1	3		21.3			9.8	7.1	3.6		57.4			18.8	20.7	25.8		48			18.1	18.5	16.4	60	125	40	35	60	150
32	L5-S1	1		18.5					4.7		35.8					18.5		40					14.3			40	35	40	50
33	L3-S1	3		21			4	3.2	4		57.5			14.1	15.1	12.8		56			13.3	13.2	11.3	60	60	40	50	60	70
34	L4-S1	2		28.1				5.2	3.5		51.5				14	16.3		46				13.4	15.9	50	75	40	35	50	50
35	L3-S1	3		25.5			6.5	3.1	4.5		62.1			9.1	17.3	20.4		52			8.7	14.7	17.2	90	100	40	50	60	160
36	L4-S1	2		18				2	1.8		41.5				18.9	23.5		49				17.5	13.7	42	40	130	90	50	90
37	L2-S1	4		15.5		7.4	10.6	6.3	6.2		64.5		11.9	19.8	22.2	22.8		46		12.4	17.5	17.9	15.2	130	70	40	30	250	380
38	L3-S1	3		18.4			7.9	8.8	13		55			12.1	20.5	19.6		47.5			12.4	16.1	15	90	80	45	90	60	50
39	L4-S1	2		12.5				7.7	6.6		36.5				11.3	27.4		46				10.5	16.5	60	55	40	30	50	120
40	L3-S1	3		5.5			9.8	4.9	9		42.3			20.9	18	18.8		49			15.3	15	14.7	95	145	50	80	60	130
41	L2-S1	4		18.5		10.4	8.7	11.5	5.1		63.5		11.3	19	17.3	23.5		51.5		12.4	12.5	17.5	15.5	145	60	40	45	180	390
42	L4-S1	2		17.5				7.5	0		42.5				11.9	18.2		45				9.7	14.8	65	50	45	40	50	60
43	L3-5	2		23.5			7.3	4.4			48.5			7.9	24.2			46			6.4	21.3		85	55			50	80
44	L3-S1	3		19.5			6.7	4.7	8.1		56.5			26.2	20.7	30.1		45.5			19	18.2	20	90	145	40	45	60	180
45	L3-S1	3		10.5			7.1	5.9	6.9		47.5			23.7	21.9	27.7		43.5			15.8	19.2	26.3	85	165	45	60	60	110
46	L3-S1	3		-4.5			7.9	7.4	5.9		33.1			24.5	18.8	27		45			18.8	16.1	20.7	80	60	45	30	60	90
47	L1-S1	5		12.9	8	8.6	7.5	11.5	3.7		58	9.4	21.8	15.8	19.7	33.3		47	10.4	16.4	13.1	17.6	24.4	142.5	152.5	40	40	180	300
48	L3-S1	3		16.8			9	0	8.5		54.8			9.5	20.4	30.8		45			9.3	18.6	20.7	90	120	40	70	60	175
49	L3-S1	3		14.5			5.2	7.2	6.5		53.5			8.9	22.4	19.2		50			7.4	20.6	15.9	100	150	55	40	60	50
50	L4-S1	2		9				6.4	3.9		34.5				21.5	17.5		44.5				19	18.2	60	50	90	30	50	90
51	L4-S1	2		16.5				11.6	6.1		42.1				13.5	27.5		44				13.6	21.5	75	60	50	50	50	60
52	L4-S1	2		20.5				6.6	6.1		47.5				21.8	26.3		47				18.9	19.8	45	50	50	50	50	60
53	L3-S1	3		17.5			7.7	9.1	8.9		57.5			18.3	19.2	26.3		46			13.7	16.7	21.2	110	70	40	45	60	80
54	L4-S1	2		7.5				6	7		34.5				24.6	29.1		51				16.2	21.6	45	30	40	90	50	55
55	L2-S1	3		17.4		5.8	8.3	12	4.2		57.5		9.6	17.1	20.1	29.7		60.4		7.2	17.8	15.3	25.4	110	50	45	60	65	155
56	L3-S1	4		13.5			11.2	11.1	3.9		59.5			24.3	17.9	24.3		51.5			19.9	16.7	14.3	140	150	40	30	180	300
57	L3-S1	3		17.5			8	4.6	6.5		57.9			26.1	19	30.9		49			19.6	17.6	21.3	110	70	40	35	115	50
58	L3-S1	3		21.5			7.4	10.1	2.5		62.5			19	13.7	30.3		47			11.3	13.2	22.8	110	60	90	70	120	160
59	L2-S1	4		11.5		5.1	9.3	11.2	3.3		58.5		10.6	15.9	27.8	17.4		46		12.3	14.8	23.1	14.8	135	65	40	30	235	470
60	L3-S1	3		20.2			6.5	5.9	6.4		61.8			15	23.7	24.5		47			16.7	21.4	18.9	110	150	45	40	140	220
61	L3-L5	2		6.8			6.4	9.3			35.5			12.5	17			51			11.5	19.5		80	80			50	100
62	L3-S1	3		14.5			4.5	5.5	1.9		56.1			15.1	25.8	22		46			13.4	21.4	17.4	105	135	45	40	150	250
63	L3-S1	3		16.7			8.2	9.6	8.7		58.5			19.3	14.1	27.1		47			18.9	13.2	18.3	100	130	120	130	150	210
64	L3-S1	3		14.5			5.8	5.1	5.8		56.5			10.8	25.5	24.5		51			10.8	20	18.7	95	130	90	100	155	280

## Sheet: Sheet3
ALIF-time	ALIF-bleeding	PPSF-time	PPSF-bleeding	OLIF1-time	OLIF1-bleeding	OLIF2-time	OLIF2-bleeding	OLIF3-time	OLIF3-bleeding
40	50	40	40	45	50	80	60	108	120
40	50	155	230	45	50	70	55	68	79
40	40	50	60	55	75	80	120	142.5	152.5
45	30	40	50	75	35	75	70
40	30	50	70	75	60	65	60
40	30	40	60	60	45	75	65
120	95	50	50	50	85	120	75
60	40	55	80	80	80	160	55
40	30	40	100	80	80	70	50
45	30	45	50	55	90	70	55
40	40	45	50	47	30	70	60
40	35	45	50	50	45	70	67
80	100	55	90	50	75	60	125
45	30	160	285	90	100	130	70
35	40	160	195	42	40	95	145
45	85	45	75	90	80	145	60
40	40	45	165	85	55	90	145
40	30	55	70	90	120	85	165
40	70	175	300	100	150	73	60
40	35	55	50	60	50	110	70
100	95	45	70	45	50	90	50
40	50	55	80	45	30	140	150
40	40	55	180	80	80	110	70
40	30	60	205	95	130	110	60
40	30	50	150			135	65
40	50	60	50			110	150
40	43	50	120			105	135
40	35	50	50			100	130
40	35	50	60
40	50	50	50
40	35	60	150
40	50	40	50
130	90	60	70
40	30	50	50
45	90	60	160
40	30	50	90
50	80	250	380
40	45	60	50
45	40	50	120
40	45	60	130
45	60	180	390
45	30	50	60
40	40	50	80
40	70	60	180
55	40	60	110
90	30	60	90
50	50	180	300
50	50	60	175
40	45	60	50
40	90	50	90
45	60	50	60
40	30	50	60
40	35	60	80
90	70	50	55
40	30	65	155
45	40	180	300
45	40	115	50
120	130	120	160
90	100	235	470
		140	220
		50	100
		150	250
		150	210
		155	280

## Sheet: Sheet4
OLIF-ACR IVA			ALIF-ACR IVA
Pre	Post	Fin	Pre	Post	Fin
6.8	20.7	15.4	3.4	27.2	19.1
9.4	19	17.4	1.4	24.3	19.5
8.6	21.8	16.4	3.1	23.7	15.9
2	20.1	14.8	1.2	26.2	20.3
5	24.8	15	4.7	18.5	14.3
8.8	23.8	20.9	4	14.8	15.3
3.2	13.1	13.2	3.5	16.3	15.9
7.5	10.6	12.7	2.5	20.4	17.2
9.6	22.3	18.3	1.8	23.5	13.7
0	14.4	13.9	6.2	19.8	17.8
7.7	24.1	16.4	3.3	19.6	14
9.8	10.5	11.8	6	27.4	22.7
0	22.7	4.2	9	21.8	12.1
7.6	17.1	15.3	5.1	23.5	15.5
6	22.7	21.1	5.5	20.9	12.3
9.9	21.5	17.8	4.3	20.7	17.6
9.2	16	15	5.3	18.4	14
9.8	18.8	18.1	1	25.2	19
4	14.1	13.3	11.8	22.3	18.5
10.6	19.8	17.5	4.1	16.2	11.3
9.8	20.9	15.3	5	24.1	17.7
8.7	19	12.5	3.4	12.9	10.8
6.7	26.2	19	1.7	24.9	18.2
7.1	23.7	15.8	5.5	19.4	14.8
7.9	24.5	18.8	4.2	13.4	11.6
7.5	15.8	13.1	3.9	23.5	16.6
7.7	18.3	13.7	4.1	16.9	12.9
8.3	17.1	17.8	3.6	25.8	16.4
11.2	24.3	19.9	4.7	18.5	14.3
8	26.1	19.6	4	12.8	11.3
7.4	19	11.3	3.5	16.3	15.9
9.3	15.9	14.8	4.5	20.4	17.2
6.5	15	16.7	1.8	23.5	13.7
4.5	15.1	13.4	6.2	22.8	15.2
8.2	19.3	18.9	13	19.6	15
3	15.4	12	6.6	27.4	16.5
0	15	16.4	9	18.8	14.7
7	26.7	21.3	5.1	23.5	15.5
8.1	22.2	18.3	0	18.2	14.8
5.2	14	13.4	8.1	30.1	20
4.1	17.3	14.7	6.9	27.7	26.3
2	18.9	17.5	5.9	27	20.7
6.3	22.2	17.9	3.7	33.3	24.4
8.8	20.5	16.1	8.5	30.8	20.7
4.9	18	15	6.5	19.2	15.9
10.5	15	17.5	3.9	17.5	18.2
2	13	10.1	6.1	27.5	21.5
6.6	13	11.6	6.1	26.3	19.8
10.8	11.3	10.5	8.9	26.3	21.2
4.3	17.6	18.3	7	29.1	21.6
7.9	19	13.2	4.2	29.7	25.4
11.6	14	12.2	3.9	24.3	14.3
13.1	10.2	11.5	6.5	30.9	21.3
13.5	20	18.3	2.5	30.3	22.8
5.5	26.3	23.3	3.3	17.4	14.8
9.3	14	14.4	6.4	24.5	18.9
10.6	20.4	17.6	1.9	22	17.4
3	10.8	10.1	8.7	27.1	18.3
6.7	10.6	13.9	5.8	24.5	18.7
7	16.9	15.3
0	10.5	10.2
7.1	20.7	18.5
3.2	15.1	13.2
5.2	14	13.4
3.1	17.3	14.7
2	18.9	17.5
6.3	22.2	17.9
8.8	20.5	16.1
4.9	18	15
11.5	17.3	17.5
4.4	24.2	21.3
4.7	20.7	18.2
5.9	21.9	19.2
7.4	18.8	16.1
11.5	19.7	17.6
0	20.4	18.6
7.2	22.4	20.6
6.4	21.5	19
6.6	21.8	18.9
9.1	19.2	16.7
6	24.6	16.2
12	20.1	15.3
11.1	17.9	16.7
4.6	19	17.6
10.1	13.7	13.2
11.2	27.8	23.1
5.9	23.7	21.4
9.3	17	19.5
5.5	25.8	21.4
9.6	14.1	13.2
5.1	25.5	20
